# Supplementary material for: Neuropsychological and Brain Volume Differences in Patients with Left- and Right-Beginning Corticobasal Syndrome
Source: PLoS One. 2014 Oct 30;9(10):e110326. doi: 10.1371/journal.pone.0110326 (PMC4214821; doi:10.1371/journal.pone.0110326)
Supplement: Data S1 — (XLSX) [file pone.0110326.s007.xlsx]

## Sheet: Tabelle1
subject	gender	lat_impair.	duration_cbs	age_t0	icv	BROCA_44_CL	BROCA_45_CL	Fo1_11A_CL	Fo2_11P_CL	Fo1Fo2_11_CL	Fo3_13_CL	PMC_4A_CL	PMC_4P_CL	PMC_4_CL	PREMOTOR_6_CL	ICBM_G_frontalis_inf_l	ICBM_G_frontalis_med_l	ICBM_G_frontalis_sup_l	ICBM_G_frontoorbitalis_lat_l	ICBM_G_frontoorbitalis_med_l	ICBM_G_praecentralis_l	IPS_hIP2_CL	IPS_hIP1_CL	IPS_hIP3_CL	IPL_ALL_CL	IPL_PF_CL	IPL_PFALL_CL	IPL_PFCM_CL	IPL_PFM_CL	IPL_PFOP_CL	IPL_PFT_CL	IPL_PGA_CL	IPL_PGP_CL	IPL_PGALL_CL	PSC_1_CL	PSC_2_CL	PSC_3A_CL	PSC_3B_CL	PSC_3_CL	S2_OP1_CL	S2_OP2_CL	S2_OP3_CL	S2_OP4_CL	SPL_5CI_CL	SPL_5L_CL	SPL_5M_CL	SPL_5All_CL	SPL_ALL_CL	SPL_7PC_CL
patient 3	2	1	2	74	1.36938e+06	4591.4	3962.88	799.748	895.83	1695.58	2241.23	6355.65	4846.26	11110.4	14778.4	16559.5	15093.3	36110.4	4902.03	6302.99	18502.4	1545.69	2047.15	3470.92	21077.1	4969.61	13152.4	1621.85	3499.45	1697.91	1917.6	4055.24	4446.79	8448.94	5032.48	4041.57	3619.47	5977.82	9478.27	3578.51	893.358	1700.04	2399.49	1406.34	3907.42	3001.68	8315.45	25536	3210.3
patient 1	2	1	3	57	1.56245e+06	5739.12	5231.01	1062.9	1260.67	2323.57	2848.34	8610.32	5742	14266.9	20854	19923.2	22425.3	46879.6	7088.61	7824.84	24336.9	2120.9	2249.01	3722.57	27157.3	6300.87	17351.8	1947.34	4669.83	2036.19	3069.51	5323.42	5194.08	10467.9	8538.2	6712.09	3928.37	8188.29	12040.6	4140.82	946.94	1984.36	3252.02	1552.82	4895.62	3694.82	10143.3	30439.9	3619.96
patient 4	1	1	4	77	1.22197e+06	3532.02	2988.87	762.188	673.938	1436.13	1593.61	4259.31	2857.99	7043.78	12014.3	12332.8	11789.8	28388.5	4098.04	4969.05	13742.9	1226.82	1533.53	2597.83	15804.3	3984.25	9705.42	820.794	2818.18	953.783	1469.11	3404.3	3189.63	6561.94	4730.16	3550.68	1995	4147.4	6094.54	2437.84	402.888	1163.68	2187.84	1149.2	2952.59	2072.31	6174.1	18969.6	2334.54
patient 2	1	1	5	64	1.54984e+06	6317.18	5685.33	910.993	1206.78	2117.77	2712.67	7949.18	5097.07	12947.2	19396.2	21913.9	19820.5	43117.9	5934.11	7805.69	24720.4	2266.28	2473.57	3661.92	27992.2	6062.5	16798	1878.47	4745.99	2178.14	2596.53	5980.01	6019.18	11922.9	6951.13	5410.51	3750.11	7127.5	10744.7	4556.7	878.062	1871.67	3369.86	1564.13	4295.15	4149.17	10008.5	29457.5	3580.8
patient 6	1	2	2	68	1.56224e+06	5394.2	5284.75	1058.46	921.733	1980.19	2852.14	7191.46	5097.82	12265.4	17024.8	19720.3	21658.3	37581.6	6348.04	8144.18	22110.3	1683.54	2490.67	3772.25	27751.3	5442.6	15555	1941.4	5416.53	1342.57	1829.27	6786.25	6451.66	13192.5	5856.08	4274.88	3722.55	6424.1	10090.7	3392.69	778.624	1679.13	2509.09	1658.21	4261.6	3498.02	9417.83	30368.4	3391.5
patient 5	2	2	3	63	1.35378e+06	4065.67	3969.06	940.003	1001.81	1941.81	2838.31	5843.31	3828.74	9598.06	15115.7	14939.3	16387.7	35304.2	5373.69	7648.49	17918.2	1931.75	2140.78	3386.01	23455.2	5523.89	14849.2	1792.46	4248.77	1691.18	2156.2	4860.14	4438.44	9248.01	5294	4294.37	2647.34	5233.84	7801.15	3707.23	955.103	1713.43	2508.54	1193.38	3325.41	2817.4	7336.19	23742.3	2927.22
patient 8	2	2	5	72	1.58636e+06	5579.38	5036.79	957.396	1137.23	2094.62	2936.82	7455.47	5121.39	12453.9	18471.8	18501.2	22345.5	46051.2	6683.15	7947.97	23328.9	2148.65	2349.76	3385.59	28056.2	6190.61	17634.2	2033.6	4874.37	2354.74	2793.47	5690.74	5612.11	11233.8	6715.27	5189.24	3569.84	7056.29	10525	4618.4	1063.73	1815.49	2997.58	1423.8	3890.69	3285.4	8599.9	25075.7	3089.78
patient 7	1	2	5	70	1.54308e+06	4979.77	4691.65	971.103	1022.43	1993.54	2684.03	5739.92	3556.86	9257.9	15963.1	18663.5	18414.9	36166	5407.18	7735.39	17619.5	2101.78	2537.86	3757.33	26886.3	5961.09	16373.4	1619.49	5078.75	1940.99	2330.19	6106.33	5292.6	11348.8	6556.56	4829.74	2656.01	5605.85	8196.72	4231.95	700.983	1677.83	3081.22	1394.4	3457.25	2688.87	7540.53	25917	3301.13
[truncated: 238 more columns]
